# Supplementary material for: Electromyographic comparison of the barbell deadlift using constant versus variable resistance in healthy, trained men
Source: PLoS One. 2019 Jan 22;14(1):e0211021. doi: 10.1371/journal.pone.0211021 (PMC6342300; doi:10.1371/journal.pone.0211021)
Supplement: S2 File — Load data. (XLSX) [file pone.0211021.s002.xlsx]

## Sheet: Load
Newton
		Lower phase				Middle Phase				Upper phase				Whole movement
Subjects	FW	FW-2EB	FW-4EB		FW	FW-2EB	FW-4EB		FW	FW-2EB	FW-4EB		FW	FW-2EB	FW-4EB
1	1863.9	1662.1	1765.6		1863.9	1766.1	1958.6		1863.9	1875.1	2176.6		1863.9	1767.77	1966.93
2	1079.1	1011.45	1080.9		1079.1	1120.45	1281.9		1079.1	1237.45	1467.9		1079.1	1123.12	1276.9
3	1863.9	1867.3	1881.7		1863.9	1958.3	2069.7		1863.9	2061.3	2214.7		1863.9	1962.3	2055.37
4	1226.25	1136.6	1135		1226	1249	1345		1226.25	1374.6	1551		1226.25	1253.27	1343.67
5	1667.7	1536	1483.35		1667.7	1640	1635.35		1667.7	1748	1831.35		1667.7	1641.33	1650.02
6	1618.65	1618.05	1671.5		1618.65	1700.05	1819.5		1618.65	1777.05	1948.5		1618.65	1698.38	1813.17
7	1765.8	1906.3	1807.6		1765.8	1986.3	1997.6		1765.8	2062.3	2169.6		1765.8	1984.97	1991.6
8	1373.4	1079.5	954.8		1373.4	1179.5	1144.8		1373.4	1261.5	1325.8		1373.4	1173.5	1141.8
9	1765.8	1646.1	1655.5		1765.8	1759.1	1830.5		1765.8	1857.1	2025.5		1765.8	1754.1	1837.17
10	1618.65	1621.05	1568.4		1618.65	1705.05	1730.4		1618.65	1781.05	1892.4		1618.65	1702.38	1730.4
11	1814.85	1590.05	1573.45		1814.85	1704.05	1768.45		1814.85	1821.05	2006.45		1814.85	1705.05	1782.78
12	1226.25	1129.55	1065.9		1226.25	1219.55	1224.9		1226.25	1308.55	1372.9		1226.25	1219.22	1221.23
13	1177.2	1118.03	1068.85		1177.2	1235.03	1265.85		1177.2	1371.03	1479.85		1177.2	1241.36	1271.52
14	1324.35	1268.7	1222		1324.35	1377.7	1399		1324.35	1506.7	1569		1324.35	1384.37	1396.67
15	1299.83	1247.7	1206.05		1299.83	1346.7	1392.05		1299.83	1462.7	1583.05		1299.83	1352.37	1393.72
